# Supplementary material for: Optimizing de novo assembly of short-read RNA-seq data for phylogenomics
Source: BMC Genomics. 2013 May 14;14:328. doi: 10.1186/1471-2164-14-328 (PMC3663818; doi:10.1186/1471-2164-14-328)
Supplement: Additional file 1 — Length distribution of cleaned and filtered nuclear reads. [file 1471-2164-14-328-S1.xls]

## Sheet: Sheet1
Length (bp)	No. of reads
73	1
74	1479
75	6631
76	2421
77	4387
78	9071
79	19960
80	40348
81	9827
82	16973
83	30078
84	65237
85	134111
86	23460
87	36576
88	64457
89	145062
90	11831849
