# Supplementary material for: Optimizing de novo assembly of short-read RNA-seq data for phylogenomics
Source: BMC Genomics. 2013 May 14;14:328. doi: 10.1186/1471-2164-14-328 (PMC3663818; doi:10.1186/1471-2164-14-328)
Supplement: Additional file 2 — Chimera compositions among assembled transcripts before post-processing. [file 1471-2164-14-328-S2.xls]

## Sheet: with_SP_contig
assembly package	k	contig or scaffold	transcripts with blat hits	chimera	cis-self chimeras	cis-multi-gene chimeras	trans-self chimeras	trans-multi-gene chimeras	perc cis-self among all chimeras	perc cis-multi-gene among all chimeras	perc trans-self among all chimeras	perc trans-multi-gene among all chimeras	perc chimera among transcripts with blat hits
Oases	19	scaffold	77566	8177	7	1763	5111	1296	0.00085606	0.215605	0.625046	0.158493	0.10542
Oases	21	scaffold	72497	7708	15	1123	5748	822	0.00194603	0.145693	0.745719	0.106642	0.106322
Oases	23	scaffold	68299	7183	15	902	5652	614	0.00208826	0.125574	0.786858	0.0854796	0.10517
Oases	25	scaffold	63678	6883	11	806	5588	478	0.00159814	0.1171	0.811855	0.0694465	0.108091
Oases	27	scaffold	60021	6592	9	742	5382	459	0.00136529	0.112561	0.816444	0.0696299	0.109828
Oases	29	scaffold	56327	6098	15	626	5045	412	0.00245982	0.102657	0.82732	0.0675631	0.108261
Oases	31	scaffold	52955	5679	14	563	4728	374	0.00246522	0.0991372	0.832541	0.0658567	0.107242
Oases	33	scaffold	49533	5049	8	504	4186	351	0.00158447	0.0998217	0.829075	0.0695187	0.101932
Oases	35	scaffold	45856	4418	7	473	3634	304	0.00158443	0.107062	0.822544	0.0688094	0.0963451
Oases	37	scaffold	43109	3834	5	410	3151	268	0.00130412	0.106938	0.821857	0.0699009	0.0889373
Oases	39	scaffold	39845	3297	4	383	2693	217	0.00121322	0.116166	0.816803	0.0658174	0.0827456
Oases	41	scaffold	36827	2785	5	319	2276	185	0.00179533	0.114542	0.817235	0.0664273	0.0756239
Oases	43	scaffold	34024	2273	4	275	1804	190	0.00175979	0.120985	0.793665	0.08359	0.0668058
Oases	45	scaffold	31142	1689	3	240	1292	154	0.0017762	0.142096	0.76495	0.0911782	0.0542354
Oases	47	scaffold	28701	1258	2	208	914	134	0.00158983	0.165342	0.72655	0.106518	0.0438312
Oases	49	scaffold	26644	903	1	176	610	116	0.00110742	0.194906	0.675526	0.128461	0.0338913
Oases	51	scaffold	25225	819	1	158	554	106	0.001221	0.192918	0.676435	0.129426	0.0324678
Oases	53	scaffold	23973	720	8	137	486	89	0.0111111	0.190278	0.675	0.123611	0.0300338
Oases	55	scaffold	22658	642	4	112	443	83	0.00623053	0.174455	0.690031	0.129283	0.0283344
Oases	57	scaffold	21423	553	4	101	379	69	0.00723327	0.18264	0.685353	0.124774	0.0258134
Oases	59	scaffold	20045	440	4	87	287	62	0.00909091	0.197727	0.652273	0.140909	0.0219506
Oases	61	scaffold	18764	318	2	69	198	49	0.00628931	0.216981	0.622642	0.154088	0.0169473
Oases	63	scaffold	17397	255	0	57	155	43	0	0.223529	0.607843	0.168627	0.0146577
Oases	65	scaffold	12966	136	0	32	76	28	0	0.235294	0.558824	0.205882	0.010489
Oases	67	scaffold	9917	180	56	21	97	6	0.311111	0.116667	0.538889	0.0333333	0.0181507
Oases	69	scaffold	8466	264	167	16	76	5	0.632576	0.0606061	0.287879	0.0189394	0.0311836
Oases	71	scaffold	6888	227	150	13	60	4	0.660793	0.0572687	0.264317	0.0176211	0.0329559
Oases	MN	scaffold	127007	22839	48	1826	19520	1445	0.00210167	0.079951	0.854678	0.063269	0.179825
Oases	MW	scaffold	310650	50037	1047	5182	39563	4245	0.0209245	0.103563	0.790675	0.0848372	0.161072
SOAPdenovo-Trans	21	contig	30314	295	1	178	21	95	0.00338983	0.60339	0.0711864	0.322034	0.00973148
SOAPdenovo-Trans	21	scaffold	25507	763	1	358	155	249	0.00131062	0.469201	0.203145	0.326343	0.0299134
SOAPdenovo-Trans	31	contig	28462	260	1	159	18	82	0.00384615	0.611538	0.0692308	0.315385	0.00913499
SOAPdenovo-Trans	31	scaffold	24126	587	1	293	93	200	0.00170358	0.499148	0.158433	0.340716	0.0243306
SOAPdenovo-Trans	41	contig	26218	225	1	139	14	71	0.00444444	0.617778	0.0622222	0.315556	0.00858189
SOAPdenovo-Trans	41	scaffold	22109	456	1	241	67	147	0.00219298	0.528509	0.14693	0.322368	0.0206251
SOAPdenovo-Trans	51	contig	23216	152	0	98	6	48	0	0.644737	0.0394737	0.315789	0.00654721
SOAPdenovo-Trans	51	scaffold	19183	315	0	171	42	102	0	0.542857	0.133333	0.32381	0.0164208
SOAPdenovo-Trans	61	contig	18832	86	0	55	2	29	0	0.639535	0.0232558	0.337209	0.00456669
SOAPdenovo-Trans	61	scaffold	15119	173	0	105	11	57	0	0.606936	0.0635838	0.32948	0.0114426
SOAPdenovo-Trans	71	contig	10509	32	0	21	0	11	0	0.65625	0	0.34375	0.00304501
SOAPdenovo-Trans	71	scaffold	8620	73	0	45	7	21	0	0.616438	0.0958904	0.287671	0.00846868
Trans-ABySS	21	scaffold	25262	308	2	171	62	73	0.00649351	0.555195	0.201299	0.237013	0.0121922
Trans-ABySS	31	scaffold	24600	326	4	141	93	88	0.0122699	0.432515	0.285276	0.269939	0.013252
Trans-ABySS	41	scaffold	22651	320	3	135	115	67	0.009375	0.421875	0.359375	0.209375	0.0141274
Trans-ABySS	51	scaffold	19526	297	0	108	134	55	0	0.363636	0.451178	0.185185	0.0152105
Trans-ABySS	61	scaffold	20413	165	0	93	29	43	0	0.563636	0.175758	0.260606	0.00808308
Trans-ABySS	MK	scaffold	48341	974	5	389	373	207	0.00513347	0.399384	0.382957	0.212526	0.0201485
Trinity	25	scaffold	45960	1792	4	344	1172	272	0.00223214	0.191964	0.654018	0.151786	0.0389904
