# Supplementary material for: Optimizing de novo assembly of short-read RNA-seq data for phylogenomics
Source: BMC Genomics. 2013 May 14;14:328. doi: 10.1186/1471-2164-14-328 (PMC3663818; doi:10.1186/1471-2164-14-328)
Supplement: Additional file 3 — Reference coverages, chimera percentages and redundancies among assembly strategies. [file 1471-2164-14-328-S3.xls]

## Sheet: Sheet1
assembly strategies (the seven higest performing strategies were highlighted)	number of transcripts assembled	transcripts with blat hits	non-chimeric transcripts with ≥80% gene coverage	non-chimeric transcripts with <80% gene coverage	chimeras	transcripts with no blat hit	cis-self chimeras	cis-multi-gene chimeras	trans-self chimeras	trans-multi-gene chimeras	total base pairs assembled	total number of genes assembled	reference assembled to ≥80%	%reference coverage by base pairs	%referenceassembled to >200 bp	%reference assembled to ≥80%	%chimera	redundancy
Oases k=21	87889	72497	12846	51943	7708	15392	15	1123	5748	822	9739048	13795	4044	0.297955	0.44872	0.131542	0.106322	4.69656
Oases k=21-cap3-blast	48469	37616	6244	29687	1685	10853	10	556	876	243	9691875	13839	3907	0.296512	0.450151	0.127086	0.0447948	2.59636
Oases k=31	63494	52955	9423	37853	5679	10539	14	563	4728	374	8878803	13314	3647	0.271637	0.433074	0.118629	0.107242	3.55085
Oases k=41	44195	36827	6043	27999	2785	7368	5	319	2276	185	7732629	12690	3000	0.236571	0.412777	0.0975832	0.0756239	2.68258
Oases k=51	30416	25225	3662	20744	819	5191	1	158	554	106	6526766	11752	2421	0.199679	0.382266	0.0787496	0.0324678	2.07675
Oases k=61	22724	18764	1952	16494	318	3960	2	69	198	49	4746736	10021	1558	0.145221	0.32596	0.0506782	0.0169473	1.84073
Oases filter1-cap3-blast	45397	34280	3546	30405	329	11117	5	207	49	68	8660829	14050	3234	0.264968	0.457015	0.105195	0.00959743	2.41644
Oases filter1&3-cap3-blast	45443	34206	4015	29812	379	11237	7	235	57	80	9045844	14034	3606	0.276747	0.456494	0.117295	0.0110799	2.41036
Oases MN	150578	127007	23254	80914	22839	23571	48	1826	19520	1445	10597180	14039	5152	0.324208	0.456657	0.167583	0.179825	7.4199
Oases MN-cap3-blast	74889	61179	12678	44357	4144	13710	47	982	2727	388	10371171	13823	4844	0.317294	0.449631	0.157564	0.0677357	4.12609
Oases MW	366281	310650	60290	200323	50037	55631	1047	5182	39563	4245	11115592	14539	5561	0.340068	0.472921	0.180887	0.161072	17.9251
SOAPdenovo-Trans k=21	34941	25507	5171	19573	763	9434	1	358	155	249	10628033	13959	4945	0.325152	0.454055	0.16085	0.0299134	1.77262
SOAPdenovo-Trans k=21-cap3-blast	34907	25476	5208	19706	562	9431	1	358	73	130	10706325	14024	4981	0.327547	0.456169	0.162021	0.02206	1.77653
SOAPdenovo-Trans k=31	31764	24126	4897	18642	587	7638	1	293	93	200	10050018	13595	4695	0.307468	0.442214	0.152718	0.0243306	1.73145
SOAPdenovo-Trans k=41	27832	22109	4240	17413	456	5723	1	241	67	147	9004183	12917	4101	0.275472	0.420161	0.133396	0.0206251	1.67632
SOAPdenovo-Trans k=51	23416	19183	3362	15506	315	4233	0	171	42	102	7528616	11840	3274	0.230329	0.385128	0.106496	0.0164208	1.59358
SOAPdenovo-Trans k=61	18196	15119	2122	12824	173	3077	0	105	11	57	5389404	9969	2084	0.164882	0.324269	0.0677878	0.0114426	1.49925
SOAPdenovo-Trans contig cap3-blast	45776	31673	4504	26834	335	14103	1	235	13	86	10015722	14333	4410	0.306419	0.46622	0.143447	0.0105768	2.18642
Trans-ABySS k=21	31436	25262	1657	23297	308	6174	2	171	62	73	6738776	12357	1485	0.206165	0.401945	0.0483037	0.0121922	2.01942
Trans-ABySS k=31	30436	24600	2494	21780	326	5836	4	141	93	88	7289265	12415	2126	0.223006	0.403832	0.069154	0.013252	1.95522
Trans-ABySS k=41	27595	22651	2541	19790	320	4944	3	135	115	67	6888728	11927	2216	0.210753	0.387958	0.0720814	0.0141274	1.87231
Trans-ABySS k=51	23368	19526	2429	16800	297	3842	0	108	134	55	6105438	10997	2126	0.186789	0.357707	0.069154	0.0152105	1.74857
Trans-ABySS k=61	24656	20413	2258	17990	165	4243	0	93	29	43	5656805	10728	1996	0.173063	0.348957	0.0649253	0.00808308	1.8874
Trans-ABySS MK	60051	48341	6477	40890	974	11710	5	389	373	207	8956168	13359	3724	0.274003	0.434538	0.121133	0.0201485	3.5457
Trans-ABySS MK-cap3-blast	36762	28953	4785	23766	402	7809	5	270	32	95	9264871	13198	4001	0.283448	0.429301	0.130143	0.0138846	2.16328
Trinity	61634	45960	4194	39974	1792	15674	4	344	1172	272	8535954	14453	2933	0.261147	0.470123	0.0954038	0.0389904	3.05597
Trinity blast	61465	45794	4264	40758	772	15671	4	350	253	165	8569895	14469	2944	0.262186	0.470644	0.0957616	0.0168581	3.11162
Trinity cap3-blast	51947	37670	3497	33542	631	14277	4	277	220	130	8508220	14431	2901	0.260299	0.469408	0.0943629	0.0167507	2.56663
Trinity removeL	50779	37477	3500	32654	1323	13302	4	284	808	227	8317111	14333	2820	0.254452	0.46622	0.0917282	0.0353017	2.52243
Trinity removeL-cap3-blast	46433	33627	3201	29949	477	12806	4	244	116	113	8327279	14334	2814	0.254763	0.466252	0.091533	0.014185	2.31268
Trinity pickH	38156	26731	2563	23810	358	11425	1	152	118	87	7539318	13918	2554	0.230657	0.452721	0.0830758	0.0133927	1.89488
Trinity pickH-cap3-blast	38093	26673	2566	23861	246	11420	1	149	31	65	7581524	13952	2566	0.231948	0.453827	0.0834662	0.00922281	1.89414
reference (nuclear)	30743										32686336
